# Supplementary material for: A Complex Regulatory Network Coordinating Cell Cycles During C. elegans Development Is Revealed by a Genome-Wide RNAi Screen
Source: G3 (Bethesda). 2014 Feb 28;4(5):795–804. doi: 10.1534/g3.114.010546 (PMC4025478; doi:10.1534/g3.114.010546)
Supplement: Supporting Information [file supp_g3.114.010546_TableS1.xlsx]

## Sheet: Sheet3
Table S1 Genes Identified in the Elm Phenotype RNAi Screen
GENE	ORF	Fig 1C, Class	Human ortholog†	Intestine§
unc-73	F55C7.7	n.a.	TRIO	32.2±1.3
aak-2	T01C8.1	metabolism	PRKAA2	33.4±2.9
acdh-5	C37A2.3	metabolism	ACADL	32.4±2.6
aldo-2	F01F1.12	metabolism	ALDOA	33.0±1.3
B0393.6	B0393.6	proteolysis	RNF182	31.8±1.9
B0416.2	B0416.2	uncharacterized	n.s.	35.2±3.2*
C01B7.7	C01B7.7	uncharacterized	n.s.	29.9±1.7
C02B10.5	C02B10.5	signaling	MAPK1IP1L	33.6±1.9
C09B7.2	C09B7.2	uncharacterized	n.s.	34.4±2.1*
C16C8.2	C16C8.2	metabolism	PXDN	31.6±2.2
C24H12.1	C24H12.6	proteolysis	n.s.	32.5±2.6
C25G6.4	C25G6.4	uncharacterized	n.s.	37.6±2.5*
C32E8.5	C32E8.5	gene expression	SNIP1	33.5±1.6
C54G4.5	C54G4.5	uncharacterized	n.s.	32.8±1.1
cdc-14	C17G10.4	cell cycle	CDC14A	39.0±4.8*
cec-2	C50A2.2	gene expression	MARCH10	33.6±2.0
cey-3	M01E11.5	gene expression	CSDA	33.2±1.1
cki-1	T05A6.1	cell cycle	CDKN1A	34.1±2.4*
cki-2	T05A6.2	cell cycle	CDKN1A	31.9±2.7
clec-230	C29F3.5	uncharacterized	n.s.	31.2±1.6
cul-1	D2045.6	proteolysis	CUL1	43.5±4.6*
cyp-34D6	B0213.11	metabolism	CTC-490E21.13	34.2±3.5*
cyp-35D1	F14H3.10	metabolism	CTC-490E21.13	32.0±1.9
dcp-66	C26C6.5	gene expression	GATAD2A	29.8±2.0
ddl-3	Y54G11A.8	uncharacterized	TTC19	34.8±2.5*
dgk-2	F46H6.2	signaling	DGKE	33.9±2.6
dylt-2	D1009.5	uncharacterized	TCTEX1D2	35.9±3.6*
egl-27	C04A2.3	gene expression	ATN1	31.7±1.3
emb-5	T04A8.14	gene expression	SUPT6H	31.9±2.5
eri-5	Y38F2AR.1	uncharacterized	OPLAH	36.4±2.7*
F16B12.6	F16B12.6	uncharacterized	n.s.	32.4±2.2
F19B10.5	F19B10.5	uncharacterized	n.s.	31.5±3.8
F21D9.4	F21D9.4	uncharacterized	n.s.	34.5±2.5*
F22E5.13	F22E5.13	uncharacterized	KCTD10	32.3±1.2
F23F1.6	F23F1.6	metabolism	SLC7A4	32.2±1.2
F23F1.7	F23F1.7	uncharacterized	n.s.	32.1±1.2
F26F4.6	F26F4.6	uncharacterized	n.s.	32.6±2.6
F28H1.1	F28H1.1	uncharacterized	n.s.	33.7±3.3
F31E3.2	F31E3.2	uncharacterized	SGK494	32.4±1.8
F38A5.8	F38A5.8	uncharacterized	n.s.	34.8±2.5*
F48E3.6	F48E3.6	uncharacterized	n.s.	33.8±2.5
F49E11.7	F49E11.7	uncharacterized	PPP1CA	33.0±2.2
F52C6.4	F52C6.4	proteolysis	UBB	31.9±1.0
F53A9.8	F53A9.8	uncharacterized	CATSPER1	34.1±2.4*
F55A3.2	F55A3.2	uncharacterized	n.s.	29.9±4.0
F57B10.4	F57B10.4	metabolism	KIF15	31.8±3.1
fbxc-55	Y27F2A.5	proteolysis	n.s.	32.4±1.3
GENE	ORF	Fig 1C, Class	Human ortholog†	Intestine§
gmn-1	Y75B8A.17	cell cycle	GMNN	35.9±3.0*
grd-9	C04E6.6	signaling	DHH	29.9±2.0
haf-9	ZK484.2	metabolism	ABCB9	32.4±3.2
hda-2	C08B11.2	gene expression	HDAC3	31.7±2.9
inx-7	K02B2.4	uncharacterized	n.s.	33.0±1.1
jhdm-1	T26A5.5	gene expression	KDM2B	31.9±1.6
K09F6.9	K09F6.9	uncharacterized	TCHH	34.5±3.6*
K11D12.6	K11D12.6	proteoylsis	COL6A3	31.5±1.6
lpd-2	C48E7.3	metabolism	NGDN	39.3±4.4*
lsy-2	F49H12.1	gene expression	ZPF57	35.9±2.2*
lsy-22	F27D4.2	uncharacterized	n.s.	30.8±3.1
M28.2	M28.2	uncharacterized	n.s.	32.8±3.1
math-15	C16C4.5	uncharacterized	n.s.	32.6±2.3
math-22	C46F9.1	uncharacterized	n.s.	32.1±1.2
mdt-1.1/sop-3	Y71F9B.10	gene expression	MED1	35.6±1.9*
mdt-1.2	T23C6.1	gene expression	MED1	35.1±2.5*
mdt-12	F47A4.2	gene expression	MED12	33.7±1.9
neto-1	K03E5.1	signaling	NETO2	32.4±1.4
nhr-59	T27B7.1	gene expression	NR1I3	34.7±2.2*
nspd-1	ZK484.8	uncharacterized	n.s.	33.6±2.6
nxf-2	C15H11.6	uncharacterized	NXF1	32.5±2.8
pdi-2	C07A12.4	metabolism	P4HB	34.6±3.9*
pdi-3	H06O01.1	metabolism	PDIA3	31.7±2.6
pgp-5	C05A9.1	uncharacterized	ABCB5	33.0±1.4
phat-1	C46H11.8	uncharacterized	n.s.	33.2±3.1
ppk-1	F55A12.3	signaling	PIP5K1A	34.6±2.7*
R07E5.11	R07E5.11	uncharacterized	n.s.	35.7±2.9*
ran-4	R05D11.3	uncharacterized	NUTF2	30.0±1.5
sdz-24	K07E8.3	uncharacterized	n.s.	31.9±3.5
ska-1	Y106G6H.15	uncharacterized	SKA1	30.8±3.1
skr-3	F44G3.6	proteolysis	SKP1	33.6±2.7
srh-169	C49G7.2	signaling	n.s.	37.2±4.4*
srh-195	R52.7	signaling	n.s.	34.4±2.2*
srh-199	ZK697.11	signaling	n.s.	36.2±2.2*
ssp-31	ZK1225.6	uncharacterized	n.s.	37.0±5.4*
sto-5	F41G4.3	uncharacterized	STOM	34.0±2.7*
T05H10.3	T05H10.3	uncharacterized	n.s.	34.3±2.6*
T09B4.1	T09B4.1	signaling	PIGV	33.5±2.0
T19B4.5	T19B4.5	uncharacterized	n.s.	31.4±0.8
T24E12.1	T24E12.1	uncharacterized	n.s.	33.2±1.1
tag-329	C50F4.3	proteolysis	CTSH	32.4±2.0
tat-5	F36H2.1	metabolism	ATP9B	32.8±2.3
tlp-1	T23G4.1	gene expression	ZNF503	34.2±3.4*
ubc-12	R09B3.4	proteolysis	UBE2F	31.5±3.3
ubc-25	F25H2.8	proteolysis	UBE2Q2	38.3±6.7*
vacl-14	K04G2.6	signaling	VAC14	30.8±2.4
vps-34	B0025.1	signaling	PIK3C3	33.5±2.0
wrs-2	C34E10.4	metabolism	WARS2	32.4±2.8
GENE	ORF	Fig 1C, Class	Human ortholog†	Intestine§
xpg-1	F57B10.6	uncharacterized	ERCC5	31.5±1.8
Y106G6H.9	Y106G6H.9	proteolysis	n.s.	29.8±2.0
Y37D8A.6	Y37D8A.6	uncharacterized	LITAF	32.6±1.4
Y43F8C.13	Y43F8C.13	metabolism	n.s.	32.7±2.8
Y48G10A.4	Y48G10A.4	uncharacterized	INTS8	31.8±3.7
Y54E10BR.3	Y54E10BR.3	proteolysis	RNF126	31.5±1.8
Y5H2B.3	Y5H2B.3	metabolism	MAP1B	34.8±2.2*
Y71H2AM.4	Y71H2AM.4	metabolism	NDUFC2	35.5±3.5*
Y76G2A.1	Y76G2A.1	gene expression	SRSF4	31.4±1.3
zip-4	Y44E3B.1	gene expression	CEBPB	33.5±1.4
ZK1055.2	ZK1055.2	uncharacterized	n.s.	30.8±2.5
ZK1236.9	ZK1236.9	uncharacterized	n.s.	32.9±2.2
zyg-11	F47G4.2	signaling	ZYG11B	32.7±3.5
† Bold font notes ortholog indicated by Ortholist. n.s. indicates no signigicant human ortholog.
§ Intestinal nuclei number was determined using elt-2::GFP marker. Asterisk indicates p≤0.05, compared to
unc-73(RNAi) negative control. n≥10 for all RNAi conditions.
